# Supplementary material for: Correlation between CD4 T-Cell Counts and Seroconversion among COVID-19 Vaccinated Patients with HIV: A Meta-Analysis
Source: Vaccines (Basel). 2023 Apr 4;11(4):789. doi: 10.3390/vaccines11040789 (PMC10141854; doi:10.3390/vaccines11040789)
Supplement: Supplementary file 1 [file vaccines-11-00789-s001.zip]

Archive with 1 entries (1 files):
- vaccines-2204226-supplementary.pdf
